# Supplementary material for: Exploring the Therapeutic Potential of Phosphorylated Cis-Tau Antibody in a Pig Model of Traumatic Brain Injury
Source: Biomedicines. 2023 Jun 24;11(7):1807. doi: 10.3390/biomedicines11071807 (PMC10376756; doi:10.3390/biomedicines11071807)
Supplement: Supplementary file 1 [file biomedicines-11-01807-s001.zip]

Archive with 1 entries (1 files):
- biomedicines-2403118-supplementary.pdf
